# Supplementary material for: A Botanical Mixture Consisting of Inula japonica and Potentilla chinensis Relieves Obesity via the AMPK Signaling Pathway in 3T3-L1 Adipocytes and HFD-Fed Obese Mice
Source: Nutrients. 2022 Sep 6;14(18):3685. doi: 10.3390/nu14183685 (PMC9505034; doi:10.3390/nu14183685)
Supplement: Supplementary file 1 [file nutrients-14-03685-s001.zip]

Archive with 3 entries (3 files):
- [Nutrients-1877696]supplementary Data.pdf
- [Nutrients-1877696]supplementary material_Original blot.pdf
- [Nutrients-1877696]supplementary MnM.pdf
